# Supplementary material for: Mitochondria- and NOX4-dependent antioxidant defense mitigates progression to nonalcoholic steatohepatitis in obesity
Source: J Clin Invest. 2024 Feb 1;134(3):e162533. doi: 10.1172/JCI162533 (PMC10849767; doi:10.1172/JCI162533)
Supplement: Supporting data values [file jci-134-162533-s019.xlsx]

## Sheet: Fig. 1
Figure	Group ID
Figure 1A	NQO1					SOD2					CAT					NOX4
	Group A	Group B	Group C	Group D		Group A	Group B	Group C	Group D		Group A	Group B	Group C	Group D		Group A	Group B	Group C	Group D
	0.932	1.42	1.24	1.232		1.128	1.4439	1.1159	1.445		1.083	1.372	1.515	1.27		0.808	2.171	2.093	0.86
	0.8079	2.357	1.434	1.363		0.745	1.6991	1.1	1.934		1.014	1.64	1.409	1.144		0.629	1.929	1.765	1.62
	1.158	1.793	1.944	1.025		1.143	1.0522	1.1811	1.099		1	1.521	1.275	1.16		1.057	2.333	1.362	1.122
	0.984	1.433	1.432	1.974		1.049	1.165	1.699	2.325		1.17	1.494	0.976	0.972		1.093	1.277	1.754	1.361
	0.993	1.159	2.368	1.161		0.999	1.627	1.644	1.524		0.981	1.2	1.213	1.125		1.541	3.519	1.129	2.034
	1.151	2.81	1.63	0.966		1.043	2.575	1.246	1.725		1.063	1.946	1.468	1.015		1.037	2.26	2.189	1.568
	0.9949	16.917	2.592	1.444		1.032	1.553	1.234	1.192		0.899	1.392	1.649	1.441		0.792	2.358	1.753	1.414
		1.908	1.233	2.12			1.396	2.573	1.239			1.709	1.947	1.335			1.857	1.731	1.286
		2.078	1.608	1.216			1.374	1.44	1.605			1.99	1.591	1.181			2.084	1.5151	1.431
		1.679	1.102	1.416			1.083	1.132	1.49			1.302	1.365	1.118			1.715	2.112	0.904
		1.486	1.669	1.733			1.38	1.385	1.33			1.532	1.344	1.089			1.6199	1.5	1.103
		8.455	1.001	1.484			4.078	1.587	1.233			1.438	1.197	1.101			1.852	1.844	1.097
		11.74	1.389	1.657			1.882	1.196	0.863			2.09	1.56	1.1199			2.154	1.982	0.994
		2.688	0.957	1.659				2.87	1.146				1.592	1.266			1.92	2.185	0.748
			1.424	1.585				1.229	1.381				1.359	0.98				2.51	0.762
			1.052	1.439				2.128	1.454				1.674	1.823				1.738	0.865
			1.061	1.483				1.085	1.962				1.501	1.479				1.029	2.715
			1.388	0.702				1.183	1.038				1.269	1.171				1.273	1.162
			1.567	1.73				1.413	1.068				1.7	1.285				3.058	1.412
			1.851	1.354				1.607	1.39				1.336	1.37				1.3722	1.189
			1.43	1.542				1.679	1.024				1.76	0.67				1.4939	0.912
			3.789	1.236				1.402	1.453				1.364	1.019				1.142	2.02
			2.298	1.51				2.634	1.191				1.739	0.995				2.269	1
			1.75	0.985				2.684	1.236				1.564	0.824				2.941	0.52
			1.315	1.116				2.579	0.605				1.457	0.336				2.621
			1.252					1.131					1.258					1.267
			3.046					1.288					1.423					1.905
			1.298					1.418					0.283					3.975
Mean	1.00297	4.13736	1.64714	1.40528		1.01986	1.71602	1.60225	1.35808		1.03	1.58662	1.421	1.13156		0.993857	2.07492	1.91101	1.25412
St Dev	0.122175	4.78895	0.651669	0.322935		0.131892	0.812941	0.558889	0.366443		0.0858448	0.276204	0.303329	0.281035		0.295368	0.511233	0.663613	0.486744
Statistics	One Way AVONA
	Group A	Group B	Group C	Group D		Group A	Group B	Group C	Group D		Group A	Group B	Group C	Group D		Group A	Group B	Group C	Group D
Group A	NA	0.0107	0.88	0.9702	Group A	NA	0.0345	0.0569	0.4546	Group A	NA	0.0004	0.0075	0.8284	Group A	NA	0.0004	0.0012	0.6957
Group B	0.0107	NA	0.0032	0.0013	Group B	0.0345	NA	0.9206	0.2136	Group B	0.0004	NA	0.2984	<0.0001	Group B	0.0004	NA	0.8021	0.0002
Group C	0.88	0.0032	NA	0.9755	Group C	0.0569	0.9206	NA	0.3521	Group C	0.0075	0.2984	NA	0.0018	Group C	0.0012	0.8021	NA	0.0004
Group D	0.9702	0.0013	0.9755	NA	Group D	0.4546	0.2136	0.3521	NA	Group D	0.8284	<0.0001	0.0018	NA	Group D	0.6957	0.0002	0.0004	NA
Sub Statistics
						Unpaired Two tailed t-test
						Group C
					Group A	0.0106
Figure 1B	NOX4				NFE2L2				NQO1				CAT				SOD2
	Group A	Group B	Croup C		Group A	Group B	Croup C		Group A	Group B	Croup C		Group A	Group B	Croup C		Group A	Group B	Croup C
	0.818	1.2143	1.5678		0.2889	3.0732	0.4604		0.5247	2.9513	0.3929		0.8733	3.1361	0.381		0.2452	2.8663	0.47
	1.0893	2.3455	0.7979		1.1447	2.2602	1.1377		1.3594	1.7009	1.0671		1.006	1.3247	0.9389		0.8432	2.2805	1.2517
	0.7875	4.2782	0.6725		1.3659	1.9	1.1178		1.5232	1.7543	1.0651		0.9939	2.0486	1.1958		1.6003	1.651	1.4336
	0.3838	2.1133	0.7823		0.795	2.9722	1.2258		0.5866	2.1675	1.2244		0.677	1.5428	1.0646		0.9764	2.2505	0.882
	1.5189	2.042	1.4458		1.0184	7.0522	1.271		0.9741	7.9646	1.5333		1.3313	4.3868	1.1213		0.8885	7.3462	2.0316
	1.3813	5.8858	2.4889		1.0406	4.865	1.4592		0.9571	3.0576	1.3526		1.1035	2.1841	1.0991		0.8936	3.3151	1.345
	1.0209	2.3599	1.0405		1.3461	2.8775	1.4491		1.0746	2.3612	1.3971		1.0148	1.6538	1.4729		1.5525	2.2396	1.3783
		3.1248	7.3548			1.5162	1.4171			1.7725	1.3344			1.6093	1.0031			1.8844	2.301
Mean	0.999957	2.92048	2.01881		0.999943	3.09331	1.19226		0.999957	2.84124	1.17086		0.999971	2.23578	1.03459		0.999957	2.9792	1.38665
St Dev	0.383197	1.49559	2.23654		0.370648	1.43554	0.324971		0.366922	1.74722	0.35302		0.200477	1.03625	0.308918		0.462644	1.84101	0.581763
Statistics	One Way AVONA
	Group A	Group B	Group C		Group A	Group B	Group C		Group A	Group B	Group C		Group A	Group B	Group C		Group A	Group B	Group C
Group A	NA	0.0772	0.4521	Group A	NA	0.0006	0.9096	Group A	NA	0.0093	0.9493	Group A	NA	0.0041	0.9942	Group A	NA	0.0103	0.8008
Group B	0.0772	NA	0.5114	Group B	0.0006	NA	0.0011	Group B	0.0093	NA	0.0145	Group B	0.0041	NA	0.0039	Group B	0.0103	NA	0.0336
Group C	0.4521	0.5114	NA	Group C	0.9096	0.0011	NA	Group C	0.9493	0.0145	NA	Group C	0.9942	0.0039	NA	Group C	0.8008	0.0336	NA
Sub Statistic
	Unpaired Two tailed t-test
	Group B
Group A	0.0059
Figure 1C	Nox4			Nfe2l2			Figure 1D	Nox4			Nfe2l2
	Group A	Group B		Group A	Group B			Group A	Group B		Group A	Group B
	1.0771	1.8245		1.5344	1.9187			0.9783	3.9328		0.953	1.6592
	1.1725	3.0949		0.8198	1.9248			1.0957	3.6251		0.9293	2.5552
	0.8324	2.6881		0.6608	1.2104			0.6928	3.988		1.1249	1.9151
	1.2004	4.0346		0.7448	1.3931			0.8387	2.8792		1.3871	2.6546
	0.7354	3.0808		1.1087	1.6523			1.1974	2.8171		0.8673	1.6501
	0.9818	3.2036		1.1312	1.5156			1.1968	2.4922		0.7374	2.2088
Mean	0.999933	2.98775		0.99995	1.60248			0.99995	3.28907		0.99995	2.10717
St Dev	0.186706	0.721882		0.324736	0.286874			0.203821	0.638993		0.227665	0.437543
Statistics	Unpaired Two tailed t-test						Statistics	Unpaired Two tailed t-test
	Group A	Group B		Group A	Group B			Group A	Group B		Group A	Group B
Group A	NA	<0.0001	Group A	NA	0.006701		Group A	NA	<0.0001	Group A	NA	0.000262
Group B	<0.0001	NA	Group B	0.006701	NA		Group B	<0.0001	NA	Group B	0.000262	NA
Figure 1E	Phgdh			Me1			G6pd			Gclc			Gclm			Gsr			Nqo1			Sod1			Sod2			Prdx3			Cat
	Group A	Group B		Group A	Group B		Group A	Group B		Group A	Group B		Group A	Group B		Group A	Group B		Group A	Group B		Group A	Group B		Group A	Group B		Group A	Group B		Group A	Group B
	0.9953	1.6997		0.89	2.4213		0.7937	1.6845		1.1807	1.8166		0.6986	1.6933		1.0992	1.5419		0.5166	6.701		1.3864	1.9421		1.0988	6.0518		0.681	3.7729		0.928	4.2205
	1.1254	1.7606		1.2106	3.8102		1.111	0.7401		1.1899	2.7147		1.485	1.9941		1.0404	1.0234		0.7641	5.1891		0.8305	1.7219		0.7481	3.5017		2.8733	2.4171		0.5546	5.2631
	1.1638	1.9789		0.8635	2.4314		1.0981	1.4167		0.8311	2.2603		1.5814	1.9762		1.0249	1.5134		1.7584	4.8267		1.0198	1.7258		1.1502	2.3711		0.1642	2.2749		0.672	5.9633
	1.1044	1.7059		1.1572	1.7091		0.8815	2.0018		1.3602	1.5725		0.6727	1.794		1.2929	1.8354		1.5471	4.6433		0.9124	1.3451		0.7568	0.4016		0.6574	2.4249		1.0511	5.7569
	1.1475	2.6983		0.7922	1.8783		0.9324	1.5215		0.7901	1.5464		0.9884	1.9031		0.9726	1.4848		0.4732	5.8891		0.8506	1.659		1.5793	2.8143		0.6237	3.6261		1.1531	2.2878
	0.4633	2.1338		1.086	1.5821		1.1831	1.9451		0.6477	2.6072		0.5737	2.4035		0.5694	1.8013		0.9402	7.0396			1.7183		0.6664	5.313					1.6394	4.2057
Mean	0.99995	1.9962		0.99995	2.3054		0.999967	1.55162		0.99995	2.08628		0.999967	1.9607		0.9999	1.53337		0.999933	5.7148		0.99994	1.68537		0.999933	3.40892		0.99994	2.90318		0.99985	4.61622
St Dev	0.269548	0.384674		0.173395	0.819132		0.152736	0.458873		0.281126	0.514727		0.436597	0.244964		0.238349	0.291859		0.53757	0.997122		0.228266	0.193102		0.346929	2.05395		1.0687	0.73123		0.430076	1.36242
Statistics	Unpaired Two tailed t-test
	Group A	Group B		Group A	Group B		Group A	Group B		Group A	Group B		Group A	Group B		Group A	Group B		Group A	Group B		Group A	Group B		Group A	Group B		Group A	Group B		Group A	Group B
Group A	NA	0.000409	Group A	NA	0.003379	Group A	NA	0.018981	Group A	NA	0.0011	Group A	NA	0.0008	Group A	NA	0.006	Group A	NA	<0.00001	Group A	NA	0.0004	Group A	NA	0.017769	Group A	NA	0.01108	Group A	NA	<0.0001
Group B	0.000409	NA	Group B	0.003379	NA	Group B	0.018981	NA	Group B	0.00103	NA	Group B	0.0008	NA	Group B	0.006	NA	Group B	<0.00001	NA	Group B	0.0004	NA	Group B	0.017769	NA	Group B	0.01108	NA	Group B	<0.0001	NA
Figure 1H	NFE2L2			KEAP1			NOX4			NQO1			SOD2			CAT
	Group A	Group B		Group A	Group B		Group A	Group B		Group A	Group B		Group A	Group B		Group A	Group B
	0.954	1.249		0.857	0.1718		0.3173	1.8196		0.7804	5.0291		0.9292	2.3795		0.8666	2.2617
	1.0858	2.1682		0.8767	0.2683		0.5662	3.9662		1.5346	3.3175		0.6936	2.7097		0.94	2.1197
	0.6598	2.2725		0.952	0.2774		1.9448	4.4505		0.885	4.2145		0.92	3.1474		0.9951	2.0674
	0.7879	1.486		1.0861	0.2663		1.5915	4.0343		1.0001	3.2963		1.0066	2.5081		0.9419	2.3402
	1.8762	2.4082		1.1255	0.2875		0.8199	4.6994		0.496	3.0826		1.1205	2.2715		1.0304	2.1566
	0.6361	3.8966		1.1024	0.2727		0.76	4.2938		1.3037	4.4553		1.3297	2.2253		1.2254	1.8715
Mean	0.999967	2.24675		0.99995	0.257333		0.99995	3.8773		0.999967	3.89922		0.999933	2.54025		0.9999	2.13618
St Dev	0.462677	0.9305		0.11967	0.0425804		0.630368	1.04351		0.372423	0.781541		0.213803	0.345149		0.123713	0.163006
Statistics	Unpaired Two tailed t-test
	Group A	Group B		Group A	Group B		Group A	Group B		Group A	Group B		Group A	Group B		Group A	Group B
Group A	NA	0.014814	Group A	NA	<0.0001	Group A	NA	0.000202	Group A	NA	<0.0001	Group A	NA	<0.0001	Group A	NA	<0.0001
Group B	0.014814	NA	Group B	<0.0001	NA	Group B	0.000202	NA	Group B	<0.0001	NA	Group B	<0.0001	NA	Group B	<0.0001	NA

## Sheet: Fig. 2
Figure	Group ID
Figure 2A	AmplexRED			Figure 2B	AmplexRED				Figure 2C	Nfe2l2
	Group A	Group B			Group A	Group B	Group C			Group A	Group B
	0.9957	1.66			1.0294	2.0083	3.8756			0.973178	1.70285
	0.9183	2.2635			0.9498	1.808	3.465			0.889868	1.63049
	1.0581	1.8178			0.7813	2.074	2.9273			0.938843	1.95541
	1.1288	1.5698			1.238	1.7913	3.1862			1.04901	2.29887
	1.0253	1.87								1.06512	2.03314
	0.8735	1.4655								1.08398	1.71865
Mean	0.99995	1.77443			1	1.92135	3.36511			1	1.8899
St Dev	0.0930599	0.283058			0.189692	0.142213	0.40606			0.0778254	0.254429
Statistics	Unpaired Two tailed t-test			Statistics	One way ANOVA				Statistics	Unpaired Two tailed t-test
	Group A	Group B			Group A	Group B	Group C			Group A	Group B
Group A	NA	<0.0001		Group A	NA	0.0025	<0.0001		Group A	NA	<0.0001
Group B	<0.0001	NA		Group B	0.0025	NA	<0.0001		Group B	<0.0001	NA
				Group C	<0.0001	<0.0001	NA
Figure 2D	Nqo1			Cat			Sod1			Sod2
	Group A	Group B		Group A	Group B		Group A	Group B		Group A	Group B
	1.1349	5.0028		1.031	3.5325		0.8743	2.705		0.9767	3.5057
	0.886	6.7461		0.9909	2.5181		0.9927	1.839		0.8029	4.3887
	0.5756	6.0465		0.9429	1.9045		1.1025	2.0249		0.9833	2.5357
	1.1051	5.8791		1.0516	3.5378		1.0748	1.7443		0.9444	3.4374
	1.1181	5.9824		0.964	2.0643		1.0111	1.5516		1.0715	1.7805
	1.1799	7.7676		1.0193	1.955		0.9443	2.1337		1.2209	2.8483
Mean	0.999933	6.23742		0.99995	2.58537		0.99995	1.99975		0.99995	3.08272
St Dev	0.231805	0.933206		0.0415578	0.766964		0.0838818	0.401967		0.139047	0.901139
Statistics	Unpaired Two tailed t-test
	Group A	Group B		Group A	Group B		Group A	Group B		Group A	Group B
Group A	NA	<0.0001	Group A	NA	0.000495	Group A	NA	0.000139	Group A	NA	0.000229
Group B	<0.0001	NA	Group B	0.000495	NA	Group B	0.000139	NA	Group B	0.000229	NA
Figure 2E	Nox4			Cybb			Rac1			Ncf1
	Group A	Group B		Group A	Group B		Group A	Group B		Group A	Group B
	0.825	3.9701		1.0982	1.2648		0.8764	1.1291		1.0647	1.0314
	0.7609	3.9006		1.2006	1.4861		1.0205	0.8891		0.9838	1.0129
	0.8925	3.7264		1.2627	1.0341		0.921	1.2638		0.8654	0.9874
	0.9567	3.9998		1.1363	1.1034		1.0509	1.4859		1.0859	1.1566
	1.1438	2.9347		1.1301	0.9613		0.962	1.2095		1.0082	1.0912
	0.8739	2.8728		0.8781	1.6214		1.1409	1.0773		1.146	1.2106
Mean	0.9088	3.5674		1.11767	1.24518		0.995283	1.17578		1.02567	1.08168
St Dev	0.13259	0.52311		0.13129	0.26276		0.0955953	0.19956		0.0973397	0.0877171
Statistics	Unpaired Two tailed t-test
	Group A	Group B		Group A	Group B		Group A	Group B		Group A	Group B
Group A	NA	<0.0001	Group A	NA	0.3126	Group A	NA	0.07363	Group A	NA	0.31967
Group B	<0.0001	NA	Group B	0.3126	NA	Group B	0.07363	NA	Group B	0.31967	NA
Figure 2F	KEAP1				NFE2L2				NOX4				NQO1				SOD2				CAT
	Group A	Group B	Group C		Group A	Group B	Group C		Group A	Group B	Group C		Group A	Group B	Group C		Group A	Group B	Group C		Group A	Group B	Group C
	1.0551	0.2982	0.7208		1.2503	6.9298	12.3804		0.6716	4.1441	4.0613		1.0984	2.1581	4.176		1.0416	4.1409	4.7975		1.6889	3.8344	6.6786
	1.4943	0.2162	0.9586		1.0992	5.6762	11.9621		0.9913	3.6578	3.8592		1.0583	2.1405	2.9321		0.3747	3.7409	3.1232		0.7479	0.9678	6.4637
	0.6189	0.3664	0.2188		1.1191	6.9982	10.9409		1.3761	3.6625	3.5607		0.9121	2.1714	2.7184		0.4201	5.1413	3.145		0.6732	2.6232	8.6348
	0.8315	0.5217	0.2274		0.5312	8.0599	9.5282		0.9608	3.071	3.3725		0.931	2.5413	4.6788		2.1633	5.9134	4.7018		0.8897	4.1467	7.8279
Mean	0.99995	0.350625	0.5314		0.99995	6.91602	11.2029		0.99995	3.63385	3.71343		0.99995	2.25283	3.62632		0.99995	4.73412	3.94188		0.999925	2.89302	7.40125
St Dev	0.37461	0.12953	0.369011		0.319609	0.975117	1.26967		0.2892	0.439147	0.306497		0.0923198	0.192733	0.951511		0.833098	0.982326	0.933599		0.468011	1.4419	1.01733
Statistics	One way ANOVA
	Group A	Group B	Group C		Group A	Group B	Group C		Group A	Group B	Group C		Group A	Group B	Group C		Group A	Group B	Group C		Group A	Group B	Group C
Group A	NA	0.0399	0.1406	Group A	NA	<0.0001	<0.0001	Group A	NA	<0.0001	<0.0001	Group A	NA	0.0288	0.0003	Group A	NA	0.0007	0.0037	Group A	NA	0.074	<0.0001
Group B	0.0399	NA	0.7021	Group B	<0.0001	NA	0.0003	Group B	<0.0001	NA	0.9454	Group B	0.0288	NA	0.018	Group B	0.0007	NA	0.4717	Group B	0.074	NA	0.0005
Group C	0.1406	0.7021	NA	Group C	<0.0001	0.0003	NA	Group C	<0.0001	0.9454	NA	Group C	0.0003	0.018	NA	Group C	0.0037	0.4717	NA	Group C	<0.0001	0.0005	NA
																					Unpaired Two tailed t-tes
																					Group B
																				Group A	0.046685
Figure 2G					Figure 2H	Nfe2l2				Nox4				Cat				Nqo1				Sod1				Sod2
	Group A	Group B	Group C			Group A	Group B	Group C		Group A	Group B	Group C		Group A	Group B	Group C		Group A	Group B	Group C		Group A	Group B	Group C		Group A	Group B	Group C
	0.9858	1.5768	1.4954			1.1838	2.2996	1.4025		1.0539	2.5964	1.0315		0.848819	1.66651	0.854907		0.747205	2.80371	1.05012		0.905438	1.62534	0.868301		0.791288	1.65259	1.12529
	1.0276	1.5943	1.2472			1.2052	1.7562	1.6271		1.0686	2.1117	1.7743		0.841209	1.48958	0.91145		1.03791	2.10786	1.07849		0.840448	1.17019	1.15916		0.999573	1.12613	0.927278
	0.9654	1.8256	1.3115			0.8824	2.7206	1.2038		0.4761	2.5635	1.6425		0.755216	1.65837	1.17925		0.587699	1.71535	0.960393		0.82363	1.25755	1.20192		0.656971	1.21494	0.974004
	1.021	1.5623	1.1062			0.7284	1.9725	1.2839		1.4012	2.0028	1.2614		0.598679	1.27544	0.88413		0.671184	2.12896	0.902707		0.479658	1.11958	0.795854		0.596015	1.26478	0.953685
Mean	0.99995	1.63975	1.29008			0.99995	2.18722	1.37933		0.99995	2.3186	1.42742		0.760981	1.52248	0.957433		0.761	2.18897	0.997927		0.762294	1.29317	1.00631		0.760962	1.31461	0.995065
St Dev	0.029448	0.124589	0.16152			0.233442	0.419923	0.18425		0.384293	0.305334	0.342004		0.116229	0.18378	0.149666		0.195764	0.451811	0.0810145		0.191697	0.228666	0.204095		0.17877	0.232502	0.0888999
Statistics	One way ANOVA				Statistics	One way ANOVA
	Group A	Group B	Group C			Group A	Group B	Group C		Group A	Group B	Group C		Group A	Group B	Group C		Group A	Group B	Group C		Group A	Group B	Group C		Group A	Group B	Group C
Group A	NA	<0.0001	0.0181		Group A	NA	0.0008	0.2219	Group A	NA	0.0011	0.2399	Group A	NA	0.0002	0.2168	Group A	NA	0.0002	0.5025	Group A	NA	0.0144	0.274	Group A	NA	0.0042	0.2023
Group B	<0.0001	NA	0.0063		Group B	0.0008	NA	0.0099	Group B	0.0011	NA	0.0133	Group B	0.0002	NA	0.0014	Group B	0.0002	NA	0.0006	Group B	0.0144	NA	0.1821	Group B	0.0042	NA	0.0724
Group C	0.0181	0.0063	NA		Group C	0.2219	0.0099	NA	Group C	0.2399	0.0133	NA	Group C	0.2168	0.0014	NA	Group C	0.5025	0.0006	NA	Group C	0.274	0.1821	NA	Group C	0.2023	0.0724	NA
																									Sub Statistic	Unpaired Two tailed t-test
																										Group C
																									Group B	0.0425

## Sheet: Fig. 3
Figure	Group ID
Figure 3A	qPCR			Figure 3C	qPCR				Figure 3D	qPCR			Figure 3E	Nqo1			Sod1			Sod2			Cat
	Group A	Group B			Group A	Group B	Group C			Group A	Group B			Group A	Group B		Group A	Group B		Group A	Group B		Group A	Group B
	1.2246	0.0473			1.2364	3.0651	1.6706			0.9088	0.6245			0.7815	0.3783		1.0272	0.5777		0.6313	0.2488		0.8574	0.4664
	1.1882	0.064			0.7319	2.7706	1.1511			1.2125	0.4658			0.9536	0.2809		0.9922	0.5143		0.9375	0.279		1.073	0.4512
	1.1351	0.0455			1.1468	2.1462	1.3757			0.7874	0.5548			0.8402	0.3851		1.0295	0.778		0.6348	0.4571		0.8604	0.7632
	1.2417	0.0404			0.8846	2.7202	1.6047			1.2598	0.4404			1.3018	0.428		1.1586	0.5461		1.6202	0.5256		0.8194	0.6962
	0.8939	0.0313								1.0481	0.3327			1.1822	0.3978		0.8024	0.5857		1.4224	0.5745		1.2158	0.4137
	0.8751	0.0343		Mean	0.999925	2.67552	1.45053			0.7831	0.4674			0.9403	0.2696		0.9897	0.5443		0.7534	0.1075		1.1737	0.5165
				St Dev	0.23283	0.384269	0.23626
Mean	1.0931	0.0438		Statistic	Unpaired two tailed t-test				Mean	0.99995	0.480933		Mean	0.999933	0.356617		0.999933	0.591017		0.999933	0.365417		0.99995	0.5512
St Dev	0.165763	0.0116725			Group A	Group B	Group C		St Dev	0.207619	0.100096		St Dev	0.201631	0.0653881		0.114871	0.0951354		0.42358	0.181862		0.175789	0.143715
Statistic	Unpaired two tailed t-test			Group A	NA	<0.0001	0.1295		Statistic	Unpaired two tailed t-test			Statistic	Unpaired two tailed t-test
	Group A	Group B		Group B	<0.0001	NA	0.0006			Group A	Group B			Group A	Group B		Group A	Group B		Group A	Group B		Group A	Group B
Group A	NA	<0.0001		Group C	0.1295	0.0006	NA		Group A	NA	0.0003		Group A	NA	<0.0001	Group A	NA	<0.0001	Group A	NA	0.007102	Group A	NA	0.00068
Group B	<0.0001	NA							Group B	0.0003	NA		Group B	<0.0001	NA	Group B	<0.0001	NA	Group B	0.007102	NA	Group B	0.00068	NA
				Sub Stat.	Unpaired two tailed t-test
					Group C
				Group A	0.0348
Figure 3H
	Group A	Group B		Figure 3I	Nfe2l2			Nqo1			Sod2			Cat
	0.9904	1.5094			Group A	Group B		Group A	Group B		Group A	Group B		Group A	Group B
	0.8799	1.4938			0.9298	2.0428		1.0131	3.5468		0.5016	4.8709		0.9744	1.2461
	1.0242	1.311			1.1211	3.9003		0.8909	4.5783		1.4637	6.292		1.1201	1.8563
	1.239	1.7141			0.949	2.6945		1.0958	2.5586		1.0345	6.3703		0.9054	1.5442
	0.9853	1.351
	0.881	1.4143		Mean	0.999967	2.8792		0.999933	3.56123		0.999933	5.8444		0.999967	1.54887
				St Dev	0.105343	0.942424		0.103083	1.00993		0.481981	0.843984		0.10961	0.305127
Mean	0.999967	1.4656		Statistic	Unpaired two tailed t-test
St Dev	0.131605	0.144314			Group A	Group B		Group A	Group B		Group A	Group B		Group A	Group B
Statistic	Unpaired two tailed t-test			Group A	NA	0.026481	Group A	NA	0.011969	Group A	NA	0.00099	Group A	NA	0.042715
	Group A	Group B		Group B	0.026481	NA	Group B	0.011969	NA	Group B	0.00099	NA	Group B	0.042715	NA
Group A	NA	0.0002
Group B	0.0002	NA
Figure 3J	Nfe2l2			Nqo1			Sod1			Sod2			Cat
	Group A	Group B		Group A	Group B		Group A	Group B		Group A	Group B		Group A	Group B
	0.8884	0.3804		0.9263	0.5815		1.048	0.2681		1.016	0.2456		0.9471	0.4583
	0.9561	0.4693		0.7344	0.4301		1.1429	0.4168		1.1392	0.4745		1.1245	0.4899
	0.9405	0.6465		0.6496	0.624		0.9828	0.5545		0.9827	0.429		0.9121	0.4929
	0.9702	0.3969		1.212	0.4276		0.6404	0.3753		0.7774	0.5032		1.0041	0.3909
	1.1195	0.3397		1.2393	0.4625		1.1856	0.368		1.0844	0.3333		0.9772	0.412
	1.1251	0.4635		1.2382	0.5485			0.2536					1.0347	0.3893
Mean	0.999967	0.449383		0.999967	0.512367		0.99994	0.372717		0.99994	0.39712		0.99995	0.438883
St Dev	0.0987323	0.108623		0.267471	0.0836504		0.21609	0.109682		0.138389	0.106405		0.0745195	0.0477098
Statistic	Unpaired two tailed t-test
	Group A	Group B		Group A	Group B		Group A	Group B		Group A	Group B		Group A	Group B
Group A	NA	<0.0001	Group A	NA	0.001658	Group A	NA	0.000149	Group A	NA	<0.0001	Group A	NA	<0.0001
Group B	<0.0001	NA	Group B	0.001658	NA	Group B	0.000149	NA	Group B	<0.0001	NA	Group B	<0.0001	NA

## Sheet: Fig.4
Figure 4A	Nqo1				Sod1				Sod2				Cat
	Group A	Group B	Group C		Group A	Group B	Group C		Group A	Group B	Group C		Group A	Group B	Group C
	1.6989	0.0982	3.7982		0.9802	0.2195	1.8843		1.4152	0.3308	2.7355		1.2466	0.4701	0.9071
	0.7104	0.18	2.0496		0.8872	0.3498	2.1323		0.6777	0.0259	2.2537		0.8925	0.3205	1.5115
	1.2295	0.2974	3.9924		0.9016	0.3116	1.1478		1.1267	0.2741	3.9014		0.9805	0.4044	2.7442
	0.8486	0.2604	1.9368		1.2307	0.3202	0.9155		0.7802	0.1414	2.4435		0.88	0.2607	2.6078
Mean	1.12185	0.209	2.94425		0.999925	0.300275	1.51998		0.99995	0.19305	2.83353		0.9999	0.363925	1.94265
St Dev	0.442919	0.0886457	1.102		0.159182	0.0562808	0.580683		0.336964	0.13679	0.738982		0.170392	0.0921095	0.883772
Statistic	One way ANOVA
	Group A	Group B	Group C		Group A	Group B	Group C		Group A	Group B	Group C		Group A	Group B	Group C
Group A	NA	0.2005	0.0114	Group A	NA	0.0468	0.1434	Group A	NA	0.0919	0.0011	Group A	NA	0.2496	0.0726
Group B	0.2005	NA	0.0008	Group B	0.0468	NA	0.0021	Group B	0.0919	NA	<0.0001	Group B	0.2496	NA	0.0053
Group C	0.0114	0.0008	NA	Group C	0.1434	0.0021	NA	Group C	0.0011	<0.0001	NA	Group C	0.0726	0.0053	NA
Sub Stat	Unpaired two tailed t-test			Sub Stat	Unpaired two tailed t-test			Sub Stat	Unpaired two tailed t-test			Sub Stat	Unpaired two tailed t-test
	Group B				Group B				Group B				Group B
Group A	0.0068			Group A	0.0002			Group A	0.0044			Group A	0.0006
Figure 4C	Nfe2l2				Sod2				Nqo1				Cat
	Group A	Group B	Group C		Group A	Group B	Group C		Group A	Group B	Group C		Group A	Group B	Group C
	1.4271	2.6145	1.3641		1.3775	1.7522	1.0449		1.2424	6.7386	0.1829		0.8937	3.3695	0.617
	0.5376	2.1654	1.0248		0.7994	2.2273	0.8326		0.7221	5.367	0.2087		0.8847	3.6602	0.7939
	1.0121	2.4551	1.1662		0.9322	2.0442	0.9267		1.0312	4.1542	0.1603		1.3042	3.0576	1.2464
	1.023	2.003	1.2283		0.8907	2.404	1.4843		1.0042	3.8069	0.1665		0.9171	3.3961	1.1744
Mean	0.99995	2.3095	1.19585		0.99995	2.10692	1.07212		0.999975	5.01667	0.1796		0.999925	3.37085	0.957925
St Dev	0.363732	0.276244	0.140829		0.25774	0.278393	0.288184		0.21368	1.32855	0.0216164		0.203309	0.246636	0.301705
Statistic	One way ANOVA
	Group A	Group B	Group C		Group A	Group B	Group C		Group A	Group B	Group C		Group A	Group B	Group C
Group A	NA	0.0002	0.5928	Group A	NA	0.0008	0.9275	Group A	NA	0.0001	0.3387	Group A	NA	<0.0001	0.9704
Group B	0.0002	NA	0.0008	Group B	0.0008	NA	0.0012	Group B	0.0001	NA	<0.0001	Group B	<0.0001	NA	<0.0001
Group C	0.5928	0.0008	NA	Group C	0.9275	0.0012	NA	Group C	0.3387	<0.0001	NA	Group C	0.9704	<0.0001	NA
Figure 4D	AmplexRED				Figure 4E	Cat				Nqo1				Gpx1				Nox4				Nfe2l2				Sod1				Sod2
	Group A	Group B	Group C			Group A	Group B	Group C		Group A	Group B	Group C		Group A	Group B	Group C		Group A	Group B	Group C		Group A	Group B	Group C		Group A	Group B	Group C		Group A	Group B	Group C
	0.3762	0.0815	0.2841			0.751	0.5936	0.7093		0.8939	0.2346	1.461		0.8312	0.1056	0.1621		0.7741	0.2211	0.2084		0.7793	0.4252	1.1762		1.3892	1.0452	1.6378		0.7725	0.6124	1.3739
	0.3224	0.1872	0.2287			1.0424	0.3715	0.6948		1.0014	0.2546	0.6095		1.0827	0.1023	0.0749		1.0923	0.2433	0.1424		0.9238	0.2783	0.6585		1.2252	0.7165	1.1394		0.9341	0.3565	0.5487
	0.207	0.1591	0.2672			1.1411	0.4187	1.0193		1.0603	0.5251	1.1591		1.0197	0.062	0.2268		0.923	0.2241	0.1774		0.8092	0.3337	0.7942		0.6911	1.0331	1.1174		0.7983	0.3111	0.7288
	0.2805	0.1361	0.3138			1.0653	0.4505	0.5979		1.0442	0.3067	0.7628		1.0662	0.0482	0.2288		1.2105	0.0972	0.2171		1.4875	0.3414	0.7284		0.6944	1.3741	1.3941		1.495	0.2251	0.8197
Mean	0.296525	0.140975	0.27345		Mean	0.99995	0.458575	0.755325		0.99995	0.33025	0.9981		0.99995	0.079525	0.17315		0.999975	0.196425	0.186325		0.99995	0.34465	0.839325		0.999975	1.04222	1.32217		0.999975	0.376275	0.867775
St Dev	0.071389	0.0448193	0.0355114		St Dev	0.171243	0.0956888	0.1828		0.074942	0.133408	0.385821		0.115619	0.0287923	0.0724578		0.191302	0.0668771	0.0338493		0.330946	0.060611	0.231317		0.361018	0.268533	0.245039		0.337544	0.166581	0.355714
Statistic	One way ANOVA				Statistic	One way ANOVA
	Group A	Group B	Group C			Group A	Group B	Group C		Group A	Group B	Group C		Group A	Group B	Group C		Group A	Group B	Group C		Group A	Group B	Group C		Group A	Group B	Group C		Group A	Group B	Group C
Group A	NA	0.0062	0.8142		Group A	NA	0.0021	0.1182	Group A	NA	0.0084	>0.9999	Group A	NA	<0.0001	<0.0001	Group A	NA	<0.0001	<0.0001	Group A	NA	0.0087	0.6164	Group A	NA	0.9778	0.3186	Group A	NA	0.0391	0.8103
Group B	0.0062	NA	0.0155		Group B	0.0021	NA	0.0567	Group B	0.0084	NA	0.0086	Group B	<0.0001	NA	0.2774	Group B	<0.0001	NA	0.992	Group B	0.0087	NA	0.038	Group B	0.9778	NA	0.4107	Group B	0.0391	NA	0.1031
Group C	0.8142	0.0155	NA		Group C	0.1182	0.0567	NA	Group C	>0.9999	0.0086	NA	Group C	<0.0001	0.2774	NA	Group C	<0.0001	0.992	NA	Group C	0.6164	0.038	NA	Group C	0.3186	0.4107	NA	Group C	0.8103	0.1031	NA
Figure 4F	AmplexRED					Figure 4G	Nqo1				Sod2				Cat														Sub Stat	Unpaired two tailed t-test
	Group A	Group B	Group C	Group D			Group A	Group B	Group C		Group A	Group B	Group C		Group A	Group B	Group C													Group C
	1.4735	0.6839	0.3036	0.4429			1.0789	0.6824	1.8306		0.9097	0.8043	1.6712		1.2489	0.6646	1.4377												Group B	0.0464
	0.8854	0.6394	0.4785	0.3991			0.9808	0.3928	1.743		0.976	0.5701	1.8326		1.217	0.5667	1.5198
	1.0022	0.1512	0.4357	0.3279			0.9313	0.6269	1.5851		1.1428	0.3768	1.6433		0.7485	0.6345	1.2386
	0.8601	0.636	0.8054	0.1515			1.0088	0.4985	1.657		0.9713	0.4816	1.9439		0.7855	0.4069	1.2291
	0.7609	0.3816	0.335	0.3207
	1.0176	0.2972	0.4832	0.749		Mean	0.99995	0.55015	1.70392		0.99995	0.5582	1.77275		0.999975	0.568175	1.3563
						St Dev	0.0616197	0.130138	0.106293		0.0999093	0.182099	0.141355		0.269755	0.115049	0.145363
Mean	0.99995	0.464883	0.473533	0.398517		Statistic	One way ANOVA
St Dev	0.250755	0.219616	0.178779	0.198428			Group A	Group B	Group C		Group A	Group B	Group C		Group A	Group B	Group C
Statistic	One way ANOVA					Group A	NA	0.0004	<0.0001	Group A	NA	0.005	<0.0001	Group A	NA	0.0252	0.0608
	Group A	Group B	Group C	Group D		Group B	0.0004	NA	<0.0001	Group B	0.005	NA	<0.0001	Group B	0.0252	NA	0.0006
Group A	NA	0.0017	0.002	0.0005		Group C	<0.0001	<0.0001	NA	Group C	<0.0001	<0.0001	NA	Group C	0.0608	0.0006	NA
Group B	0.0017	NA	0.9999	0.9486
Group C	0.002	0.9999	NA	0.9282
Group D	0.0005	0.9486	0.9282	NA
Figure 4I	Nqo1					Nox4					Sod2					Cat
	Group A	Group B	Group C	Group D		Group A	Group B	Group C	Group D		Group A	Group B	Group C	Group D		Group A	Group B	Group C	Group D
	2.1205	4.2607	1.1253	2.4618		0.7267	4.6451	0.438	0.54		1.1411	1.8037	0.2823	0.2478		1.2818	2.0172	0.5717	0.4962
	1.939	5.0091	1.0757	3.6208		0.8102	4.5661	0.3983	0.5522		0.9538	1.7587	0.483	0.8507		1.0616	1.7301	0.5024	0.6071
	2.0456	4.4299	1.351	1.9125		1.2785	5.1879	0.5167	0.5994		0.8053	1.5674	0.2532	0.5744		0.6745	1.6117	0.5583	0.3276
	2.2858	4.7971	1.2566	2.677		1.1845	4.7745	0.4394	0.6833		1.0996	1.9655	0.3268	0.7405		0.982	1.7502	0.6022	0.6996
Mean	2.09773	4.6242	1.20215	2.66803		0.999975	4.7934	0.4481	0.593725		0.99995	1.77382	0.336325	0.60335		0.999975	1.7773	0.55865	0.532625
St Dev	0.145833	0.340552	0.125189	0.712088		0.272225	0.276674	0.0495436	0.0649784		0.152613	0.16378	0.10236	0.262835		0.251317	0.171209	0.0417576	0.159989
Statistic	One way ANOVA
	Group A	Group B	Group C	Group D		Group A	Group B	Group C	Group D		Group A	Group B	Group C	Group D		Group A	Group B	Group C	Group D
Group A	NA	<0.0001	0.0386	0.2462	Group A	NA	<0.0001	0.0092	0.0566	Group A	NA	0.0003	0.0011	0.0388	Group A	NA	0.0002	0.0164	0.0113
Group B	<0.0001	NA	<0.0001	<0.0001	Group B	<0.0001	NA	<0.0001	<0.0001	Group B	0.0003	NA	<0.0001	<0.0001	Group B	0.0002	NA	<0.0001	<0.0001
Group C	0.0386	<0.0001	NA	0.0013	Group C	0.0092	<0.0001	NA	0.7311	Group C	0.0011	<0.0001	NA	0.2087	Group C	0.0164	<0.0001	NA	0.9964
Group D	0.2462	<0.0001	0.0013	NA	Group D	0.0566	<0.0001	0.7311	NA	Group D	0.0388	<0.0001	0.2087	NA	Group D	0.0113	<0.0001	0.9964	NA
Sub Stat	Unpaired two tailed t-test
	Group C
Group A	<0.0001

## Sheet: Fig.6
Figure 6A
	nfe2l2	Group A	Group B		nqo1	Group A	Group B		prdx1	Group A	Group B		prdx2	Group A	Group B		prdx3	Group A	Group B		sod1	Group A	Group B		sod2	Group A	Group B		catalase	Group A	Group B
		0.952079	0.884942			1.19363	0.383192			1.07484	0.571385			1.1658	0.653192			0.896097	1.11185			0.855901	0.776714			0.923103	0.513432			0.92202	0.499591
		1.06373	0.538879			2.06359	0.608681			1.24113	0.672835			1.05504	0.908308			1.08834	1.10716			1.16939	0.824691			0.888941	0.66644			1.10535	0.613572
		1.29571	0.884712			1.41499	0.774872			1.13569	0.455564			0.816616	0.422462			1.14762	0.511014			0.712769	0.881491			0.881527	0.675685			0.733306	0.684339
		0.643144	0.604133			0.661381	0.49961			0.582659	0.357749			0.521717	0.287753			0.548215	0.394796			1.41532	0.579236			2.26811	0.494609			2.09169	0.412648
		0.798729	0.611543			0.788966	0.171575			0.707478	0.570405			0.547816	0.791178			0.683923	0.374544			0.990411	0.411732			0.609505	0.638924			0.639703	0.559518
		0.811321	0.553468			1.10803	0.150076			0.955936	0.470775			1.27671	0.681163			1.09269	0.354867			0.963546	0.340144			2.31654	0.573931			0.879818	0.522772
		1.16419	0.831682			0.808942	0.165355			1.2338	0.416377			1.13483	0.600623			1.27223	0.299791
		1.5706	0.819683			0.613443	0.163953			1.35762	0.564432			2.40435	0.554583			1.7142	0.425133
	Mean	1.03744	0.71613		Mean	1.08162	0.364664		Mean	1.03614	0.50994		Mean	1.11536	0.612408		Mean	1.05541	0.572395		Mean	1.01789	0.635668		Mean	1.31462	0.593837		Mean	1.06198	0.54874
	St Dev	0.302038	0.152293		St Dev	0.484684	0.241929		St Dev	0.271488	0.102359		St Dev	0.592556	0.196712		St Dev	0.361074	0.336953		St Dev	0.246556	0.226592		St Dev	0.765799	0.0783716		St Dev	0.529395	0.0941461
	Statistics	Unpaired two tailed t-test			Statistics	Unpaired two tailed t-test			Statistics	Unpaired two tailed t-test			Statistics	Unpaired two tailed t-test			Statistics	Unpaired two tailed t-test			Statistics	Unpaired two tailed t-test			Statistics	Unpaired two tailed t-test			Statistics	Unpaired two tailed t-test
		Group A	Group B			Group A	Group B			Group A	Group B			Group A	Group B			Group A	Group B			Group A	Group B			Group A	Group B			Group A	Group B
	Group A	NA	0.0177		Group A	NA	0.0022		Group A	NA	0.0002		Group A	NA	0.0389		Group A	NA	0.0152		Group A	NA	0.0189		Group A	NA	0.0447		Group A	NA	0.0415
	Group B	0.0177	NA		Group B	0.0022	NA		Group B	0.0002	NA		Group B	0.0389	NA		Group B	0.0152	NA		Group B	0.0189	NA		Group B	0.0447	NA		Group B	0.0415	NA
Figure 6C
	Nqo1	Group A	Group B	Group C						Nfe2l2	Group A	Group B	Group C					Sod1	Group A	Group B	Group C					Catalase	Group A	Group B	Group C						Sod2	Group A	Group B	Group C
		0.983179	0.596659	6.57765							0.757071	0.752215	1.35048						0.605329	0.207933	1.36594						0.747752	0.0670338	0.604841							1.10771	0.217708	0.8671
		0.860086	0.367975	6.03147							1.28369	0.730016	1.24164						1.78527	0.665992	1.17148						1.3886	0.681669	1.28443							0.862518	0.713131	0.866898
		1.81945	0.325555	6.12418							1.06938	0.71712	1.1866						1.01746	0.506081	1.0819						0.759375	0.582778	1.22655							0.916363	0.940976	0.762076
		0.649956	0.368137	4.54473							0.962212	0.733645	1.08986						0.909464	0.310533	1.16559						1.26826	0.19324	1.49386							1.14219	0.542272	0.669273
	Mean	1.07817	0.414581	5.81951						Mean	1.01809	0.733249	1.21714					Mean	1.07938	0.422635	1.19623					Mean	1.041	0.38118	1.15242						Mean	1.0072	0.603522	0.791337
	St Dev	0.512983	0.123027	0.882719						St Dev	0.219415	0.0144968	0.108801					St Dev	0.501901	0.204002	0.120307					St Dev	0.33555	0.297178	0.382685						St Dev	0.138455	0.304682	0.0952281
	Statistics	One way ANOVA								Statistics	One way ANOVA							Statistics	One way ANOVA							Statistics	One way ANOVA
Tukey's multiple comparisons test	Mean Diff.	95.00% CI of diff.	Below threshold?	Summary	Adjusted P Value				Tukey's multiple comparisons test	Mean Diff.	95.00% CI of diff.	Below threshold?	Summary	Adjusted P Value			Tukey's multiple comparisons test	Mean Diff.	95.00% CI of diff.	Below threshold?	Summary	Adjusted P Value			Tukey's multiple comparisons test	Mean Diff.	95.00% CI of diff.	Below threshold?	Summary	Adjusted P Value				Tukey's multiple comparisons test	Mean Diff.	95.00% CI of diff.	Below threshold?	Summary	Adjusted P Value
A-B	0.6636	-0.5085 to 1.836	No	ns	0.3022	A-B			A-B	0.2848	0.005195 to 0.5645	Yes	*	0.0461			A-B	0.6567	0.02417 to 1.289	Yes	*	0.0423			A-B	0.6598	-0.01196 to 1.332	No	ns	0.054				A-B	0.4037	0.007069 to 0.8003	Yes	*	0.0463
A-C	-4.741	-5.913 to -3.569	Yes	****	<0.0001	A-C			A-C	-0.1991	-0.4787 to 0.08059	No	ns	0.1709			A-C	-0.1168	-0.7494 to 0.5157	No	ns	0.8657			A-C	-0.1114	-0.7832 to 0.5604	No	ns	0.8899				A-C	0.2159	-0.1807 to 0.6125	No	ns	0.3274
B-C	-5.405	-6.577 to -4.233	Yes	****	<0.0001	B-C			B-C	-0.4839	-0.7635 to -0.2043	Yes	**	0.0024			B-C	-0.7736	-1.406 to -0.1410	Yes	*	0.019			B-C	-0.7712	-1.443 to -0.09946	Yes	*	0.0263				B-C	-0.1878	-0.5844 to 0.2088	No	ns	0.4188
ttest for A-B #	Additional Statistics A-B	Unpaired two tailed t-test																								ttest for A-B #	Additional Statistics A-B	Unpaired two tailed t-test
		Group A	Group B																									Group A	Group B
	Group A	NA	0.0412																								Group A	NA	0.0258
	Group B	0.0412	NA																								Group B	0.0258	NA
Figure 6E
Nqo1	Group A	Group B	Group C						Nfe2l2	Group A	Group B	Group C					Sod1	Group A	Group B	Group C					Catalase	Group A	Group B	Group C					Sod2	Group A	Group B	Group C
	1.18131	0.571285	0.765823							0.961606	0.788891	1.08429						0.883241	0.515521	0.789452						0.814404	0.88556	1.16858						1.40618	0.664692	0.804915
	0.713478	0.333456	0.805122							1.05839	0.702302	1.00879						1.23992	0.473975	1.21587						1.1684	0.816256	0.993418						1.17682	0.769377	0.8305
	1.21636	0.259361	1.10831							0.942398	0.663321	1.28465						0.846946	0.52754	0.767681						0.913656	0.468064	0.731267						0.739314	0.722998	0.805778
	0.97542	0.252543	0.868429							1.04262	0.667165	0.893252						1.14882	0.703031	0.885513						1.2155	0.566666	0.944605						0.960009	0.866089	0.975613
Mean	1.02164	0.354161	0.886922						Mean	1.00125	0.70542	1.06775					Mean	1.02973	0.555017	0.914629					Mean	1.02799	0.684136	0.959469					Mean	1.07058	0.755789	0.854202
St Dev	0.231309	0.149315	0.153527						St Dev	0.0577663	0.0583464	0.164566					St Dev	0.194277	0.101309	0.20725					St Dev	0.194565	0.198758	0.17998					St Dev	0.286283	0.085097	0.0818056
Statistics	One way ANOVA								Statistics	One way ANOVA							Statistics	One way ANOVA							Statistics	One way ANOVA							Statistics	One way ANOVA
Tukey's multiple comparisons test	Mean Diff.	95.00% CI of diff.	Below threshold?	Summary	Adjusted P Value				Tukey's multiple comparisons test	Mean Diff.	95.00% CI of diff.	Below threshold?	Summary	Adjusted P Value			Tukey's multiple comparisons test	Mean Diff.	95.00% CI of diff.	Below threshold?	Summary	Adjusted P Value			Tukey's multiple comparisons test	Mean Diff.	95.00% CI of diff.	Below threshold?	Summary	Adjusted P Value			A-B	0.3148	-0.03817 to 0.6678	No	ns	0.0799
A-B	0.6675	0.3082 to 1.027	Yes	**	0.0015				A-B	0.2958	0.08620 to 0.5055	Yes	**	0.0086			A-B	0.4747	0.1309 to 0.8185	Yes	**	0.0097			A-B	0.3439	-0.03376 to 0.7215	No	ns	0.0737			A-C	0.2164	-0.1366 to 0.5693	No	ns	0.2532
A-C	0.1347	-0.2246 to 0.4940	No	ns	0.568				A-C	-0.0665	-0.2761 to 0.1431	No	ns	0.6622			A-C	0.1151	-0.2287 to 0.4589	No	ns	0.6333			A-C	0.06852	-0.3091 to 0.4461	No	ns	0.87			B-C	-0.09841	-0.4514 to 0.2546	No	ns	0.7248
B-C	-0.5328	-0.8921 to -0.1735	Yes	**	0.0064				B-C	-0.3623	-0.5720 to -0.1527	Yes	**	0.0024			B-C	-0.3596	-0.7034 to -0.01584	Yes	*	0.0409			B-C	-0.2753	-0.6529 to 0.1023	No	ns	0.1592
																									ttest for A-B #	Additional Statistics A-B	Unpaired two tailed t-test
																											Group A	Group B
																										Group A	NA	0.0483
																										Group B	0.0483	NA

## Sheet: Fig. 7
Figure	Group ID
Figure 7A	AmplexRED						Figure 7B - Curve	MTT
	Group A	Group B	Group C	Group D			X Value	Group A						Group B
	0.9435	2.6018	0.3993	1.7282			3.4771	0.16	0.135	0.134	0.16	0.112	0.131	0.085	0.058	0.147	0.091	0.133	0.154	0.113
	1.0564	2.3769	0.4986	1.263			3	0.109	0.135	0.139	0.131	0.169	0.155	0.14	0.142	0.113	0.093	0.148	0.235	0.196
	1.093	2.1102	0.3223	1.2364			2.5228	0.247	0.255	0.235	0.241	0.199	0.209	0.205	0.216	0.17	0.16	0.247	0.3	0.217
	0.9069	1.9407	0.5812	1.106			2.0457	0.284	0.274	0.316	0.261	0.252	0.274	0.335	0.335	0.299	0.291	0.335	0.369	0.333
							1.5686	0.502	0.498	0.455	0.446	0.328	0.416	0.375	0.374	0.349	0.316	0.403	0.432	0.39
Mean	0.99995	2.2574	0.45035	1.33352			1.0915	0.583	0.553	0.566	0.55	0.506	0.538	0.393	0.386	0.373	0.391	0.433	0.456	0.406
St Dev	0.0888628	0.291467	0.113215	0.271855			0.6143	0.605	0.713	0.619	0.604	0.673	0.609	0.492	0.472	0.481	0.425	0.493	0.585	0.506
Statistics	One way ANOVA						0.1372	0.895	0.861	0.841	0.813	0.774	0.674	0.512	0.503	0.5	0.484	0.52	0.617	0.554
	Group A	Group B	Group C	Group D			-0.3398	0.902	0.911	0.895	0.844	0.894	0.767	0.558	0.593	0.53	0.587	0.637	0.798	0.625
Group A	NA	<0.0001	0.0148	0.1716			-0.8169	1.016	1.01	0.968	0.983	0.901	0.801	0.794	0.734	0.723	0.75	0.681	0.801	0.752
Group B	<0.0001	NA	<0.0001	0.0002			-1.294	1.097	1.037	1.073	1.005	1.006	0.96	0.861	0.864	0.835	0.797	0.824	0.88	0.81
Group C	0.0148	<0.0001	NA	0.0004			-1.7712	1.089	1.076	1.108	1.077	1.077	0.98	0.857	0.878	0.843	0.86	0.89	1.081	0.872
Group D	0.1716	0.0002	0.0004	NA			-2.2483	1.093	1.077	1.086	1.092	1.098	1.183	0.91	0.912	0.898	0.854	0.922	1.028	0.871
							-3.2025	1.105	1.069	1.091	1.096	1.091	1.043	0.988	0.998	0.985	0.961	1.126	1.116	0.953
							-3.6797	1.119	1.13	1.12	1.127	1.106	0.997	1.062	1.046	1.025	1.065	1.074	1.131	1.026
							-4.1568	1.043	1.096	1.111	1.046	1.119	1.014	1.096	1.108	1.096	1.053	1.076	1.093	1.131
						Mean	-0.19075	0.740563	0.739375	0.734813	0.71725	0.706562	0.671937	0.603938	0.601188	0.585437	0.573625	0.621375	0.69225	0.609688
						St Dev	2.40596	0.378949	0.373918	0.378279	0.371619	0.385264	0.350717	0.336193	0.338779	0.331778	0.337426	0.333495	0.341822	0.317579
						Statistic	NA
Figure 7C
	Group A	Group B	Group C	Group D
	10.88	3.776	7.246	9.356
	10.99	2.188	9.852	7.419
	7.838	1.055	11.68	6.391
Mean	9.90267	2.33967	9.59267	7.722
St Dev	1.7889	1.36683	2.22835	1.50554
Statistics	One way ANOVA
	Group A	Group B	Group C	Group D
Group A	NA	0.0033	0.9961	0.4683
Group B	0.0033	NA	0.0043	0.0231
Group C	0.9961	0.0043	NA	0.5841
Group D	0.4683	0.0231	0.5841	NA

## Sheet: Fig.8
																				Šídák's multiple comparisons test	Mean Diff.	95.00% CI of diff.	Below threshold?	Summary	Adjusted P Value		Test details	Mean 1	Mean 2	Mean Diff.	SE of diff.
Figure 8A	Line graph
	Weeks on diet	Group A									Group B									A-B							A - B
	0	25.5	25.3	24.5	22.8	25.1	23.5	25	25.4	25	27.3	26	26.5	24.3	25.9	25.1	26.1	25.2	29.6	Row 1	-1.544	-3.629 to 0.5401	No	ns	0.2561		Row 1	24.68	26.22	-1.544	0.5978
	1	27.2	25.7	24.7	23	25.7	24.1	25	27.2	26.5	30	27.5	28.7	25.8	26.5	25.9	29.7	26.9	32.1	Row 2	-2.667	-5.629 to 0.2961	No	ns	0.0967		Row 2	25.46	28.12	-2.667	0.8576
	2	28.6	26.2	25.2	24	26.9	24.3	26.5	28.6	27	32	28	29.9	26.9	27.9	27.1	31.9	28.7	33.2	Row 3	-3.144	-6.420 to 0.1313	No	ns	0.0655		Row 3	26.37	29.51	-3.144	0.9557
	3	29.5	26.7	26.5	25	28	25	27	29.6	28.6	35.3	30.6	31.5	27.9	28.1	28	34	30	35	Row 4	-3.833	-7.877 to 0.2100	No	ns	0.0701		Row 4	27.32	31.16	-3.833	1.153
	4	31.1	28.6	27.6	26.5	29.1	26.7	27.5	31.1	29.2	38.3	32.6	32.9	29.5	29.9	29.9	36.9	31.5	38.2	Row 5	-4.7	-9.474 to 0.07438	No	ns	0.0551		Row 5	28.6	33.3	-4.7	1.327
	5	32	30.5	29	27.5	30.6	28.5	28.9	32.3	30.8	40	34.4	35.8	30.8	31	32.3	38.3	33	39.6	Row 6	-5.011	-9.765 to -0.2573	Yes	*	0.0357		Row 6	30.01	35.02	-5.011	1.314
	6	34	32.5	31.6	29	33.5	30.4	32	34.1	33.5	43	37.5	38.8	33.4	33.8	35.6	42.2	36	43.7	Row 7	-5.933	-11.15 to -0.7200	Yes	*	0.0214		Row 7	32.29	38.22	-5.933	1.435
	7	34.5	33.4	33.2	32	34.1	31.4	33	34.5	36.8	44.2	38.9	41	35.2	35.6	35.6	45.6	39.4	44	Row 8	-6.289	-11.59 to -0.9833	Yes	*	0.0165		Row 8	33.66	39.94	-6.289	1.44
	8	35	35.8	36.6	30.6	35.7	33.4	36.7	36.1	39.6	45.2	40.8	42.6	37.6	39	35.8	49	41.3	46.7	Row 9	-6.5	-12.34 to -0.6557	Yes	*	0.0241		Row 9	35.5	42	-6.5	1.663
	9	37.1	39	39	33.2	37.8	35.2	40	37.2	42.3	48.3	42.5	45.3	39.5	40	39.3	52	42.8	49.7	Row 10	-6.511	-12.85 to -0.1681	Yes	*	0.0421		Row 10	37.87	44.38	-6.511	1.803
	10	37.4	40.4	41	34	40.7	37.3	42	37.4	44.3	50	44.2	45	42	43.2	43.5	52.7	45.4	51.6	Row 11	-7.011	-12.72 to -1.307	Yes	*	0.0103		Row 11	39.39	46.4	-7.011	1.679
	11	39.1	42	43	36.2	44.1	40.5	44.3	38.5	45	51.3	46.2	49.6	45.4	45.7	48.1	55.2	47.4	54.1	Row 12	-7.811	-13.13 to -2.495	Yes	**	0.002		Row 12	41.41	49.22	-7.811	1.572
	12	40	42	43	36	45.9	40	44.5	40.4	45	50.6	47	48.6	46.8	45.7	49	55.4	47.6	54.6	Row 13	-7.611	-12.83 to -2.393	Yes	**	0.0021		Row 13	41.87	49.48	-7.611	1.548
	Grouped graph
	Body weight		Group A	Group B
			40	50.6
			42	47
			43	48.6
			36	46.8
			45.9	45.7
			40	49
			44.5	55.4
			40.4	47.6
			45	54.6
		Mean	42.475	51.65
		St Dev	2.63992	3.92386
		Statistics	Unpaired two-tailed t-test
			Group A	Group B
		Group A	NA	0.0002
		Group B	0.0002	NA
Figure 8B
	Fat mass		Group A	Group B			Lean mass		Group A	Group B
			16.9	20					23	22.4
			17.9	22.3					24.1	26.5
			13.9	24.1					24.2	24.8
			13.6	19.4					25.2	24
			19.8	19.4					23.2	26
			14	19.5					24.8	22.1
			11.5	19.2					25.4	21.1
			19.7	19.4					23.3	21.9
			14.5	16.4					23.2	26
			16.4	16.8					23.6	27.3
			18.5	19.1					23.5	28.3
				21.6						29
		Mean	16.0636	19.7667				Mean	23.9545	24.95
		St Dev	2.74928	2.13172				St Dev	0.851309	2.65313
		Statistics	Unpaired two-tailed t-test					Statistics	Unpaired two-tailed t-test
			Group A	Group B					Group A	Group B
		Group A	NA	0.0016				Group A	NA	0.2483
		Group B	0.0016	NA				Group B	0.2483	NA
Figure 8C
			Group A	Group B						Group A	Group B
		Liver weight	1.46	3.15					IngWAT weight	1.051	1.7
			1.816	2.24						1.51	1.6
			2.3	3.68						1.61	1.595
			0.974	2.253						0.69	1.462
			1.495	2.52						1.698	1.7
			1.51	2.63						1.011	1.695
			2.55	3.98						1.166	1.9
			1.84	3.45						1.211	1.61
			1.32	5.1						0.65	1.83
		Mean	1.805	3.79					Mean	1.0095	1.75875
		St Dev	0.541141	1.03496					St Dev	0.254517	0.130663
		Statistics	Unpaired two-tailed t-test						Statistics	Unpaired two-tailed t-test
			Group A	Group B						Group A	Group B
		Group A	NA	0.0005					Group A	NA	0.0017
		Group B	0.0005	NA					Group B	0.0017	NA
Figure 8E
			Group A	Group B				Group A	Group B				Group A	Group B
		Fasn	1.31314	2.96292			Scd1	1.26791	1.89802			Srebf1	1.17537	2.25764
			0.798986	3.33411				0.63329	3.36295				0.751644	2.51628
			0.859394	2.98075				0.694565	2.76764				1.12534	1.75702
			1.13435	2.28928				1.19919	1.30616				1.0617	1.65439
			0.89293	2.32667				0.898881	1.91563				0.88646	1.81193
			1.0012	2.6397				1.16936	2.98373				0.999488	2.4581
		Mean	1	2.75557			Mean	0.977199	2.37235			Mean	1	2.07589
		St Dev	0.193778	0.41066			St Dev	0.273864	0.78507			St Dev	0.158015	0.380019
		Statistics	Unpaired two-tailed t-test				Statistics	Unpaired two-tailed t-test				Statistics	Unpaired two-tailed t-test
			Group A	Group B				Group A	Group B				Group A	Group B
		Group A	NA	<0.0001			Group A	NA	0.0021			Group A	NA	<0.0001
		Group B	<0.0001	NA			Group B	0.0021	NA			Group B	<0.0001	NA
Figure 8G							Figure 8H
			Group A	Group B						Group A	Group B
		DNL	0.27	0.83					FAO	40.1	89.56
			0.61	1.14						53.02	42.49
			0.37	0.44						85.34	43.87
			0.22	0.85						37.36	57.24
			0.57	0.96						100.94	61.2
			0.75	0.51						57.6	35.54
			0.53	1.47						30.42	97.52
			0.33	0.26							55.99
		Mean	0.45625	0.8075					Mean	57.8257	60.4263
		St Dev	0.186006	0.396115					St Dev	26.2143	22.2656
		Statistics	Unpaired two-tailed t-test						Statistics	Unpaired two-tailed t-test
			Group A	Group B						Group A	Group B
		Group A	NA	0.0395					Group A	NA	0.8385
		Group B	0.0395	NA					Group B	0.8385	NA
Figure 8I
			Group A	Group B				Group A	Group B				Group A	Group B
		TG	0.5989	2.2069			DG	232.48	521.61			Ceramides	154.13	225.01
			0.3602	1.3262				464.8	880.62				266.81	265.8
			0.5421	2.065				465.43	884.31				243.94	246.82
			0.193	0.6714				248.6	424.34				161.36	198.85
			1.0055	0.9977				250.95	641.63				157.69	230.17
			0.9191	2.0684				376.63	1495.01				234.23	365.21
			0.4463	1.4931				425.54	1387.52				208.51	334.62
			0.0666	2.2331				180.1	988.92				99.26	302.58
		Mean	0.516463	1.63273			Mean	330.566	902.995			Mean	190.741	271.132
		St Dev	0.32625	0.598529			St Dev	115.057	384.774			St Dev	56.6801	57.9651
		Statistics	Unpaired two-tailed t-test				Statistics	Unpaired two-tailed t-test				Statistics	Unpaired two-tailed t-test
			Group A	Group B				Group A	Group B				Group A	Group B
		Group A	NA	0.0004			Group A	NA	0.0012			Group A	NA	0.014
		Group B	0.0004	NA			Group B	0.0012	NA			Group B	0.014	NA

## Sheet: Fig.9
																								Šídák's multiple comparisons test	Predicted (LS) mean diff.	95.00% CI of diff.	Below threshold?	Summary	Adjusted P Value		Test details	Predicted (LS) mean 1	Predicted (LS) mean 2	Predicted (LS) mean diff.	SE of diff.	N1	N2	t	DF
Figure 9A	Blood glucose
	Minutes after insulin IP injection	Group A													Group B									Group A - Group B							Group A - Group B
	0	13.9	9.9	10.9	11.4	10.1	12.4	11.4	8.8	12.6	13.6	12	12	12.2	14.5	15.6	13.3	13	11.8	12.7	12	12	14.1	Row 1	-1.591	-3.657 to 0.4741	No	ns	0.236		Row 1	11.63	13.22	-1.591	0.7587	13	9	2.098	140
	15	10.3	6.6	6.5	8.4	4.5	8.7	7.4	5	9.8	10.3	9.3	9.9	6.6	10.3	10.3	7.5	9.8	7.7	9.8	10.6	8.4	14.4	Row 2	-1.921	-3.986 to 0.1451	No	ns	0.0841		Row 2	7.946	9.867	-1.921	0.7587	13	9	2.531	140
	30	6.3	5.3	4.9	7.3	4.1	6.9	6.6	4.6	6.9	6.7	6.3	6.3	5.7	7.7	8.5	6.6	5.6	6.1	7.1	8.8	6	10.5	Row 3	-1.441	-3.507 to 0.6246	No	ns	0.3494		Row 3	5.992	7.433	-1.441	0.7587	13	9	1.899	140
	45	7.8	5.2	4.3	6.7	4.1	6.5	8.8	4.8	6.2	6.5	6.7	5.9	4.8	7.7	7.1	6.2	6.5	6.3	8.5	9.2	5.7	11.5	Row 4	-1.61	-3.676 to 0.4553	No	ns	0.2239		Row 4	6.023	7.633	-1.61	0.7587	13	9	2.122	140
	60	8.4	5.4	5.2	8.4	4.9	7.6	8.1	5.7	7.36	7.1	7.3	7	5.2	9.7	8.5	8	8.3	8.2	7.8	12	6.2	10.3	Row 5	-2.035	-4.100 to 0.03089	No	ns	0.056		Row 5	6.743	8.778	-2.035	0.7587	13	9	2.682	140
	90	10.4	5.7	5	8.4	5.9	6.5	10.3	7.6	8.8	8.8	7.2	8.5	5.6	10.7	10.8	9	9.7	8.3	8.6	11.2	7.1	13.9	Row 6	-2.33	-4.396 to -0.2643	Yes	*	0.0178		Row 6	7.592	9.922	-2.33	0.7587	13	9	3.071	140
	120	11.7	6.1	5.9	10.1	5.6	5.4	11.4	5.7	10.1	10.3	7.2	8.7	6.8	12.4	11.7	7.3	9.9	8	12.3	11.2	9.8	15.1	Row 7	-2.779	-4.844 to -0.7130	Yes	**	0.0025		Row 7	8.077	10.86	-2.779	0.7587	13	9	3.662	140
Figure 9A
	AUC	Group A	Group B
		1147	1220
		714.8	1196
		672.8	963.8
		1014	1052
		637.5	943.5
		871.5	1094
		1090	1293
		723.8	891
		1019	1527
		1033
		912.8
		964.5
		735
	Mean	887.362	1131.14
	St Dev	172.75	201.099
	Statistics	Unpaired two-tailed t-test
		Group A	Group B
	Group A	NA	0.0064
	Group B	0.0064	NA
Figure 9B	Glucose and insulin
	Blood glucose	Group A	Group B				Insulin	Group A	Group B
		9.3	9.7					0.6435	1.6475
		6.6	12					0.5975	2.388
		8.45	12					2.187	3.32
		8.55	9.45					1.307	2.0485
		8.4	9.1					0.7345	1.147
		9.1	11.35					1.3145	1.6
		8.4	11.3					0.273	2.71
		7.75	10.4					0.4865	1.637
			10.65						1.6375
			10.6						3.0565
			10.55						2.3975
			9.5						2.5235
	Mean	8.31875	10.55				Mean	0.942937	2.17608
	St Dev	0.839616	0.980723				St Dev	0.624257	0.664053
	Statistics	Unpaired two-tailed t-test					Statistics	Unpaired two-tailed t-test
		Group A	Group B					Group A	Group B
	Group A	NA	<0.0001				Group A	NA	0.0006
	Group B	<0.0001	NA				Group B	0.0006	NA
																							Two-way ANOVA	Ordinary
Figure 9C	GIR line and grouped																						Alpha	0.05
	GIR line	Group A									Group A												Šídák's multiple comparisons test	Predicted (LS) mean diff.	95.00% CI of diff.	Below threshold?	Summary	Adjusted P Value	Test details	Predicted (LS) mean 1	Predicted (LS) mean 2	Predicted (LS) mean diff.	SE of diff.	N1	N2
		-10	0	0	0	0	0	0	0	0	0	0	0	0	0	0	0	0	0	0	0	0	Row 1	-5.329e-15	-5.930 to 5.930	No	ns	>0.9999	Row 1	-5.329e-15	0	-5.329e-15	2.021	8	12
		0	0	0	0	0	0	0	0	0	0	0	0	0	0	0	0	0	0	0	0	0	Row 2	0	-5.930 to 5.930	No	ns	>0.9999	Row 2	0	0	0	2.021	8	12
		10	6	6	6	5	11	14	8	9	7	8	5	6	4	6	6	6	3	4	3	4	Row 3	2.958	-2.971 to 8.888	No	ns	0.8876	Row 3	8.125	5.167	2.958	2.021	8	12
		20	8	8.2	6	8.2	11	14	16	16	7	9.7	5	8	4	6	6	6	3	4	3	4	Row 4	5.45	-0.4798 to 11.38	No	ns	0.0998	Row 4	10.93	5.475	5.45	2.021	8	12
		30	16	9	6	12.6	6.6	17.6	25.5	17.8	8.9	12.7	10.4	12	9.1	6	7.8	6	5.3	6.9	8.6	6.9	Row 5	5.504	-0.4256 to 11.43	No	ns	0.0926	Row 5	13.89	8.383	5.504	2.021	8	12
		40	20.6	12.3	11.3	24	6	21.6	26.3	22.2	9	13	12.6	16.9	13.3	10.1	11.2	8.8	8.6	9.6	11.7	10.1	Row 6	6.796	0.8660 to 12.73	Yes	*	0.0124	Row 6	18.04	11.24	6.796	2.021	8	12
		50	14.2	15.9	17.3	31	6	19	29.7	25	10	12.3	17.8	24.8	16.4	14.6	17.3	11.9	11.6	10	12	11.8	Row 7	5.554	-0.3756 to 11.48	No	ns	0.0864	Row 7	19.76	14.21	5.554	2.021	8	12
		60	11.7	18.4	20.2	30.3	9	14.4	34.5	23.2	10.9	10.6	24.9	24.5	15.4	12.5	15.3	13	14.2	13.3	14	11	Row 8	5.246	-0.6840 to 11.18	No	ns	0.1313	Row 8	20.21	14.97	5.246	2.021	8	12
		70	11	23.4	17.7	28.8	15	15.5	26.6	22	12	10.8	18.1	23.6	23.6	10.2	13.1	14	12.1	13.1	18.5	13.6	Row 9	4.775	-1.155 to 10.70	No	ns	0.2346	Row 9	20	15.23	4.775	2.021	8	12
		80	12.7	28.7	17	27.2	18.3	18.5	23.9	22.9	11.3	10.3	18.9	13.2	25.6	7.3	14.7	14	10.9	10	16	14	Row 10	7.3	1.370 to 13.23	Yes	**	0.0051	Row 10	21.15	13.85	7.3	2.021	8	12
		90	13.8	29.6	17	26.8	17.4	23	24.3	23.7	12	7.4	18.1	9.7	25.6	7	12.7	11.9	9.3	11.2	13.2	13.9	Row 11	9.283	3.354 to 15.21	Yes	****	<0.0001	Row 11	21.95	12.67	9.283	2.021	8	12
		100	16.7	27	17.7	25.2	15.7	21.4	23.5	27.2	12	7	14.8	9	25	7.3	16.9	13.5	8.6	12	13	10	Row 12	9.375	3.445 to 15.30	Yes	****	<0.0001	Row 12	21.8	12.43	9.375	2.021	8	12
		110	23.2	24	22.2	24.8	15	17.5	22	26.5	12	7	14	9.6	13.1	11.4	18.4	16.8	9.2	8.1	13	7.5	Row 13	10.23	4.295 to 16.15	Yes	****	<0.0001	Row 13	21.9	11.68	10.23	2.021	8	12
		120	24.3	22	20.7	26.9	15	18.4	22.9	20.7	13	5.5	14.6	9.2	8.7	13.3	15.1	17.2	5.8	7.6	13	7	Row 14	10.53	4.599 to 16.46	Yes	****	<0.0001	Row 14	21.36	10.83	10.53	2.021	8	12
		Group A	Group B
	GIR SSA	18.1	12.1
		26.2	7.4
		18.9	16.1
		26.2	10.1
		16.3	19.6
		19.8	9.3
		23.3	15.5
		24.2	14.7
			8.7
			9.8
			13.6
			10.5
	Mean	21.625	12.2833
	St Dev	3.83285	3.64014
	Statistics	Unpaired two-tailed t-test
		Group A	Group B
	Group A	NA	<0.0001
	Group B	<0.0001	NA
Figure 9D
		Group A	Group B					Group A	Group B
	Basal	26.9	16.1				Clamp	30.1	15.9
		15.1	15.1					21.3	17.7
		15.7	16.9					23.2	23.4
		9.2	22.5					26.7	22.1
		9.6	20.8					20.7	32.3
		7.6	19.3					19.9	14.7
		18.2	14.2					24.5	15.5
		12.8	18.1					26.5	19
			10.9						14.8
			8.9						12.9
			15.4						26
			15.2						16.4
	Mean	14.3875	16.1167				Mean	24.1125	19.225
	St Dev	6.23067	3.84609				St Dev	3.51586	5.70409
	Statistics	Unpaired two-tailed t-test					Statistics	Unpaired two-tailed t-test
		Group A	Group B					Group A	Group B
	Group A	NA	0.4506				Group A	NA	0.045
	Group B	0.4506	NA				Group B	0.045	NA
Figure 9E
	%EGP suppression	Group A	Group B
		-55.6	-73.7
		-132.9	-31.6
		-72.7	-56.9
		-94.1	-46.7
		-54	-38.9
		-98.4	-71.8
		-93.7	-100.3
		-82.3	-76.2
			-44.4
			-64.6
			-15.6
			-60.8
	Mean	-85.4625	-56.7917
	St Dev	25.6757	22.8925
	Statistics	Unpaired two-tailed t-test
		Group A	Group B
	Group A	NA	0.0175
	Group B	0.0175	NA
Figure 9F
		Group A	Group B					Group A	Group B
	G6Pc	1.56	1.63				Pepck1	1.01	1.67
		2.25	4.58					0.91	1.96
		0.91	2.42					0.27	1.27
		0.48	3.6					0.92	2.51
		0.53	2.5					2.34	1.93
		0.27	1.49					0.54	1.31
	Mean	1	2.70333				Mean	0.998333	1.775
	St Dev	0.762679	1.18926				St Dev	0.714798	0.464919
	Statistics	Unpaired two-tailed t-test					Statistics	Unpaired two-tailed t-test
		Group A	Group B					Group A	Group B
	Group A	NA	0.0145				Group A	NA	0.0498
	Group B	0.0145	NA				Group B	0.0498	NA
Figure 9G
Quantification
Basal	1.16595	0.550319		Insulin	2.91982	1.92876
	0.514268	0.457514			1.51464	0.842494
	2.42634	1.20709			0.913729	0.559587
	0.684741	0.529993			2.141	1.73986
	0.208699	0.239403			1.14497	0.407499
					1.44276	0.355696
					3.50041	0.517665
Mean	1	0.596864		Mean	1.93962	0.907367
St Dev	0.869405	0.362701		St Dev	0.961666	0.654158
Statistic	Two-way RM ANOVA
Šídák's multiple comparisons test	Predicted (LS) mean diff.	95.00% CI of diff.	Below threshold?	Summary	Adjusted P Value
c - ko
Basal	0.4031	-0.7644 to 1.571	No	ns	0.6564
Insulin	1.032	0.04551 to 2.019	Yes	*	0.0396
Test details	Predicted (LS) mean 1	Predicted (LS) mean 2	Predicted (LS) mean diff.	SE of diff.	N1	N2	t	DF
c - ko
Basal	1	0.5969	0.4031	0.483	5	5	0.8346	20
Insulin	1.94	0.9074	1.032	0.4082	7	7	2.529	20

## Sheet: Fig.10
Figure	Group ID			Group ID			Group ID			Group ID			Group ID			Group ID			Group ID			Group ID			Group ID			Group ID			Group ID			Group ID			Group ID
Figure 10F	Nox4fl/fl	Alb-Cre;Nox4fl/fl		Nox4fl/fl	Alb-Cre;Nox4fl/fl		Nox4fl/fl	Alb-Cre;Nox4fl/fl		Nox4fl/fl	Alb-Cre;Nox4fl/fl		Nox4fl/fl	Alb-Cre;Nox4fl/fl		Nox4fl/fl	Alb-Cre;Nox4fl/fl		Nox4fl/fl	Alb-Cre;Nox4fl/fl		Nox4fl/fl	Alb-Cre;Nox4fl/fl		Nox4fl/fl	Alb-Cre;Nox4fl/fl		Nox4fl/fl	Alb-Cre;Nox4fl/fl		Nox4fl/fl	Alb-Cre;Nox4fl/fl		Nox4fl/fl	Alb-Cre;Nox4fl/fl		Nox4fl/fl	Alb-Cre;Nox4fl/fl
	CD4+ EM T cells			CD8+ EM T cells			CD8+CD44hiCD49dhi			CD8+CD44hiCD69hi T cells (%)			CD4+ Tregs			CD8+CD44hiKLRG1hi T cells			CD8+PD-1+TIM-3+ T cells (%)			CD8+PD-1+CXCR6+ T cells (%)			NK1.1+TCRb-			CD11b-CD11c+			NK1.1+TCRb+			CD11b+F4/80-			CD11b+F4/80+
	107.416	180.87		25.7946	47.1429		24.4127	47.2789		19.7	32.6		5.9086	6.56174		7.36988	15.4422		3.74	2.33		2.56	3.85		19.7	32.6		23.3709	64.8546		49.2896	185.159		78.4909	185.714		57.9128	89.7598
	64.3561	412.993		38.905	32.4457		40.2333	32.6531		30.5	20.4		6.78575	8.9515		10.8403	15.4454		3.53	4.65		3.12	2.33		30.5	20.4		16.3808	73.8735		14.6115	328.066		74.8837	298.242		83.5022	157.608
	4.94051	73.9099		14.3856	205.829		13.5138	197.865		21.3	68.8		0.460761	9.32945		5.66706	18.555		13.4	73.3		10.9	67.1		21.3	68.8		29.3777	37.8763		1.69626	26.3488		66.4708	176.172		48.6068	115.088
	71.3702	206.29		29.1124	67.4582		28.0223	60.634		21.2	36.5		8.76459	13.1714		10.9011	11.9702		9.72	26.3		7.97	20.4		21.2	36.5		26.6373	29.8421		37.7459	98.9592		71.7319	133.432		55.4419	88.4115
	179.959	218.494		56.3257	80.3359		55.5898	74.8325		24.8	32.2		10.3368	10.0413		15.5674	17.0106		2.79	27.4		2.79	23.2		24.8	32.2		39.5264	59.3649		63.8316	80.8099		64.3898	220.156		39.8907	123.332
	144.073	180.615		48.6183	32.6123		46.8912	34.5054		15.7	19.8		11.2422	21.68		15.1986	12.477		1.29	2.67		1.85	3.73		15.7	19.8		31.4055	55.6164		141.166	111.501		34.1408	143.154		17.9315	93.5286
	197.324	133.126		9.96771	185.372		9.85313	184.854		13.4	30.5		3.51664	17.2045		6.75971	24.1812		3.71	62.7		5.9	15.1		13.4	30.5		37.7742	41.9251		153.165	48.7701		125.888	114.225		59.228	74.0963
		125.052			183.785			185.317			21.7			20.7443			18.9694			9.67			11.4			21.7			85.0047			61.3259			113.613			122.652
		112.736			320.731			311.765			56.5			17.9261			26.3278			56.5			48.4			56.5			60.8824			47.8676			140.809			120
Mean	109.9	182.7	Mean	31.87	128.4	Mean	31.22	125.5	Mean	20.94	35.44	Mean	6.716	13.96	Mean	10.33	17.82	Mean	5.454	29.5	Mean	5.013	21.72	Mean	49.38	84.3	Mean	29.21	56.58	Mean	65.93	109.9	Mean	73.71	169.5	Mean	51.79	109.4
SD	68.68	98.36	SD	17.12	100.2	SD	17.07	98	SD	5.662	16.81	SD	3.826	5.58	SD	3.979	4.866	SD	4.387	27.91	SD	3.385	22.2	SD	14.15	24.45	SD	8.061	17.61	SD	59.31	94.31	SD	27.25	59.63	SD	20.04	25.4
SEM	25.96	32.79	SEM	6.47	33.4	SEM	6.45	32.67	SEM	2.14	5.603	SEM	1.446	1.86	SEM	1.504	1.622	SEM	1.658	9.304	SEM	1.279	7.402	SEM	5.349	8.148	SEM	3.047	5.872	SEM	22.42	31.44	SEM	10.3	19.88	SEM	7.575	8.468
Statistics	Two-tailed Mann Whitney U-test		Statistics	Two-tailed Mann Whitney U-test		Statistics	Two-tailed Mann Whitney U-test		Statistics	Two-tailed Mann Whitney U-test		Statistics	Two-tailed Mann Whitney U-test		Statistics	Two-tailed Mann Whitney U-test		Statistics	Two-tailed Mann Whitney U-test		Statistics	Two-tailed Mann Whitney U-test		Statistics	Two-tailed Mann Whitney U-test		Statistics	Two-tailed Mann Whitney U-test		Statistics	Two-tailed Mann Whitney U-test		Statistics	Two-tailed Mann Whitney U-test		Statistics	Two-tailed Mann Whitney U-test
	Nox4fl/fl	Alb-Cre;Nox4fl/fl		Nox4fl/fl	Alb-Cre;Nox4fl/fl		Nox4fl/fl	Alb-Cre;Nox4fl/fl		Nox4fl/fl	Alb-Cre;Nox4fl/fl		Nox4fl/fl	Alb-Cre;Nox4fl/fl		Nox4fl/fl	Alb-Cre;Nox4fl/fl		Nox4fl/fl	Alb-Cre;Nox4fl/fl		Nox4fl/fl	Alb-Cre;Nox4fl/fl		Nox4fl/fl	Alb-Cre;Nox4fl/fl		Nox4fl/fl	Alb-Cre;Nox4fl/fl		Nox4fl/fl	Alb-Cre;Nox4fl/fl		Nox4fl/fl	Alb-Cre;Nox4fl/fl		Nox4fl/fl	Alb-Cre;Nox4fl/fl
Nox4fl/fl	NA	0.0907	Nox4fl/fl	NA	0.0115	Nox4fl/fl	NA	0.0079	Nox4fl/fl	NA	0.0247	Nox4fl/fl	NA	0.0229	Nox4fl/fl	NA	0.0052	Nox4fl/fl	NA	0.1142	Nox4fl/fl	NA	0.0418	Nox4fl/fl	NA	0.0052	Nox4fl/fl	NA	0.0021	Nox4fl/fl	NA	0.351	Nox4fl/fl	NA	0.0007	Nox4fl/fl	NA	0.0003
Alb-Cre;Nox4fl/fl	0.0907	NA	Alb-Cre;Nox4fl/fl	0.0115	NA	Alb-Cre;Nox4fl/fl	0.0079	NA	Alb-Cre;Nox4fl/fl	0.0247	NA	Alb-Cre;Nox4fl/fl	0.0229	NA	Alb-Cre;Nox4fl/fl	0.0052	NA	Alb-Cre;Nox4fl/fl	0.1142	NA	Alb-Cre;Nox4fl/fl	0.0418	NA	Alb-Cre;Nox4fl/fl	0.0052	NA	Alb-Cre;Nox4fl/fl	0.0021	NA	Alb-Cre;Nox4fl/fl	0.351	NA	Alb-Cre;Nox4fl/fl	0.0007	NA	Alb-Cre;Nox4fl/fl	0.0003	NA

## Sheet: Fig. 11
Figure 11B
				Group A	Group B				Group A	Group B				Group A	Group B
			Cxcl9	0.53	2.69			Tnf	0.61	3.15			Ifng	0.49	1.93
				0.85	5.63				0.8	3.3				0.36	7.72
				1.05	8.98				1.58	4.73				1.68	1.54
				1.52	1.2				1.24	1.33				3.23	0.99
				0.54	1.34				0.39	2.32				0.35	3.25
				1.43	2.23				1.95	6.17				0.51	1.64
				1.6	2.59				1.06	2.93				0.72	5.08
				0.49	2.01				0.36	3.57				0.66	1.52
			Mean	1.00125	3.33375			Mean	0.99875	3.4375			Mean	1	2.95875
			St Dev	0.467957	2.66241			St Dev	0.569948	1.47378			St Dev	0.997253	2.33024
			Statistics	Mann-Whitney test				Statistics	Mann-Whitney test				Statistics	Mann-Whitney test
				Group A	Group B				Group A	Group B				Group A	Group B
			Group A	NA	0.0047			Group A	NA	0.0006			Group A	NA	0.0148
			Group B	0.0047	NA			Group B	0.0006	NA			Group B	0.0148	NA
Figure 11E
				Group A	Group B				Group A	Group B				Group A	Group B				Group A	Group B
			Tgfb	1.30252	1.54344			Acta2	1.27035	1.35135			Col1a1	0.440323	0.760792			Fn1	0.589958	4.77305
				0.532028	2.01067				1.69593	1.2329				0.620304	6.2617				1.58444	1.32124
				0.783736	5.10607				0.609003	2.9339				2.15318	5.74635				1.04446	2.50272
				0.964477	1.43053				0.648537	1.97632				2.21179	3.09652				1.55002	1.41424
				1.40611	1.39715				1.14513	1.39873				0.962658	3.69876				1.11437	4.94796
				1.35769	4.10802				1.02627	1.3444				0.798597	2.19745				0.592982	5.89855
			Mean	1.05776	2.59931			Mean	1.06587	1.70627			Mean	1.19781	3.62693			Mean	1.07937	3.47629
			St Dev	0.355359	1.60204			St Dev	0.407315	0.656594			St Dev	0.782669	2.0966			St Dev	0.43707	1.97782
			Statistics	Mann-Whitney test				Statistics	Mann-Whitney test				Statistics	Mann-Whitney test				Statistics	Mann-Whitney test
				Group A	Group B				Group A	Group B				Group A	Group B				Group A	Group B
			Group A	NA	0.0043			Group A	NA	0.0411			Group A	NA	0.0411			Group A	NA	0.026
			Group B	0.0043	NA			Group B	0.0411	NA			Group B	0.0411	NA			Group B	0.026	NA
Figure 11F
				Group A	Group B
			Hydroxyproline	212.569	562.802
				253.514	534.949
				164.841	547.77
				304.829	885.287
				298.325	625.328
				270.223	890.975
			Mean	250.717	674.519
			St Dev	53.6897	168.358
			Statistics	Mann-Whitney test
				Group A	Group B
			Group A	NA	0.0022
			Group B	0.0022	NA

[truncated: 15 more sheets: Fig. 12, Fig.13, Fig. 14, Fig. 15, Fig. 16, Supp. Fig. 1, Supp. Fig. 2, Supp. Fig. 3, Supp. Fig. 4, Supp. Fig. 5, Supp. Fig. 6, Supp. Fig. 7, Supp. Fig. 8, Supp. Fig. 9, Supp. Fig. 10]
